# Supplementary material for: Institutional Context of Pest Management Science in the Global South
Source: Plants (Basel). 2023 Dec 12;12(24):4143. doi: 10.3390/plants12244143 (PMC10747170; doi:10.3390/plants12244143)
Supplement: Supplementary file 1 [file plants-12-04143-s001.zip]

Archive with 1 entries (1 files):
- plants-2681395-supplementary.pdf
